# Supplementary material for: Beneficial effects of cellular coinfection resolve inefficiency in influenza A virus transcription
Source: PLoS Pathog. 2022 Sep 19;18(9):e1010865. doi: 10.1371/journal.ppat.1010865 (PMC9521904; doi:10.1371/journal.ppat.1010865)
Supplement: S1 Data — (XLSX) [file ppat.1010865.s006.xlsx]

## Sheet: Fig. 1B
Chimera coinfection
	%dual-HA
% total HA	GFHK99 PA	MaMN99 PA	GFHK99 PA Endo	GFHK99 PA C-term	GFHK99 PA Arch	GFHK99
80.5	74.1
81.34	71.7
67.54	58.1
55.17	44.1
27.34	18.3
18.77	12
4.81	2.14
92.05	78.3
85.07	71
80.56	66.5
49.36	34.4
29.81	18.5
14.04	7.31
3	1.09
88.61		78.2
67.4		36
54.8		24.1
32.26		9.06
11.84		2.44
10.37		1.9
2.76		0.19
86.83		70.5
64.5		32.3
52.3		24.1
30.08		9.1
14.68		3.22
12.64		2.64
4.49		0.67
95.96	92.6
94.8	91.6
87.91	82.1
73.13	62.7
63.18	51.2
39.87	28.2
11.72	5.74
95.65	94.3
92.76	90.2
89.87	85.1
74.24	64.3
63.72	50
36.91	23.5
9.79	4.79
77.41		69.3
66.69		45.4
55.7		32.8
38		16.2
30.74		11.8
17.85		5.01
10.29		1.96
83.65		75.9
69.8		59.6
48.7		25.1
40.8		17
29.99		10.6
24.17		7.1
10.95		1.89
90.58	87.6
92.51	90.4
88.84	85.5
71.61	66.3
56.67	48.2
38.24	30
49.37	36.7
87.07	84.5
93.64	91.9
81.86	77.8
74.32	68.4
59.67	50.6
37.44	29.2
44.43	31.8
89.9		85.1
74.98		55.8
52.4		30.5
51.9		25.7
27.69		10.1
21.03		6.23
12.53		3.18
92.71		88
76.19		59.8
67.9		44
48.6		23.9
26.59		9.57
19.93		5.16
9.87		1.39
95.83			91.1
86.66			73.4
67.94			50.8
53.11			36.8
36.75			21.7
20.25			9.44
14.13			5.59
87.22			76.3
84.49			71.3
64.03			46.4
59.97			44.5
33.43			18.5
17.92			8.69
15			5.95
92.15				76.4
84.67				53
74.9				37.5
61.3				27.4
55.5				22.7
37.7				12.5
25.68				7.37
91.55				77.3
86.3				54.5
76.8				38.6
70.7				34
53.2				21.6
28.1				8.27
95.65					76.4
83					46.2
54.2					18.4
45.4					13.2
93.25					72.9
79.6					38.3
56.59					20.8
43.18					13
93.871			93.4
85.8			83.5
76.65			72.3
65.5			60.5
47.52			40.3
29.58			22.6
11.02			7.67
92.88			92.3
91.07			89
82.97			79.9
74.53			70.2
51.21			43.8
33.7			26.2
8.54			6.55
92.98				86.9
71.39				50.7
80.58				62
72.51				51
62.52				38.6
47.25				26.7
31				14.8
88.25				81.4
77.19				60
77.39				58.8
70.51				48.6
60.69				37.7
47.52				27.2
31				14.8
87.62					79.7
72.56					52.1
69.02					45.5
57.69					34.9
43.23					22.5
24.97					11.2
18.06					7.61
89.74					83.4
76.97					57
63.75					39.3
56.3					33.5
36.5					17.5
26.6					11.7
16.76					6.36
67.33						67.2
64.398						64.2
63.87						63.8
63.59						63.1
58.901						58.7
70.014						69.7
84.03						83.7
72.941						72.4
67.13						66.5
78.37						77.4
79.05						77.3
72.98						71.8
67.83						66.5
73.04						69.1
63.82						61.6
52.51						48.5
46.42						42.6
55.39						50.5
20.79						14.3
17.53						12.9
16.38						11.6
82.2						73.5
72						65.1
55.08						44.4
30.7						21.6
3.58						1.66
1.02						0.12

## Sheet: Fig. 1C
Chimera Reassortment
	% reassortment
% Cells HA+	GFHK99 PA Endo	GFHK99 PA Arch	GFHK99 PA C-term	GFHK99 PA	MaMN99 PA
91.1	100
73.4	100
50.8	90.4762
36.8	95.2381
21.7	80
9.44	90.4762
5.59	76.1905
80.32				95.2381
56.64				95
41.13				95.2381
27.06				95.2381
24.08				95.2381
15.23				90
8.57				80.9524
89.49				100
70.41				100
54.16				85
28.91				95
29.06				80.952
93.25					100
87.5					100
64.2					95.2
52.8					66.67
30.17					57.1429
18.11					57.1429
6.83					47.6191
86.37					100
81.83					80.9524
70.2					95.2381
50.9					76.1905
23.2					66.6667
13.25					52.3809
5.01					42.8571
92.15		95
84.67		90.4762
74.9		95.2381
61.3		80.9524
55.5		80.9524
37.7		76.1905
25.68		52.3809
91.55		100
86.3		85.7143
76.8		80
70.7		71.4286
53.2		95.2381
14.65		76.1905
28.1		71.4286
87.62			100
72.56			100
69.02			80.9524
57.69			95.2381
43.23			76.1905
24.97			61.9048
18.06			76.1905
89.74			95
76.97			80.9524
63.75			85
56.3			85.7143
36.5			75
26.6			71.4286
16.76			57.1429

## Sheet: Fig. 2A
MaMN99-PA	MaMN99-PA-ΔPA-X	Empty vector
0.214128	1.35691	1.4035
0.162273	0.588165	0.979055
0.125213	0.682723	0.617447

## Sheet: Fig. 2B
HA+	WF10dPAX	MaMn99dPAX
97.54	97.3
94.38	93.4
57.1	50
43.45	34.7
29.91	24.1
11.68	8.42
5.54	3.71
89.38	88.7
90.35	89
53.42	46.6
38.82	31.6
31.33	24.4
10.92	8.03
4.71	2.88
96.84		94
88.73		70.8
79.6		46.1
46.1		18.8
49.2		23.4
32.79		10.6
31.41		9.91
97.09		94.4
76.1		49.3
71		36.7
40.3		16.1
46.6		18.9
29.08		8.84
28.85		8.6
80.4		58.5
53.7		25
43.2		15.9
22.2		5.09
23.38		5.5
15.11		2.6
18.12		3.46
81.2		57.8
57.1		25.5
38.2		12.4
20.12		3.85
24.6		5.58
13.67		2.12
18.41		3.27
71.48	56.9
64.03	48.2
39.27	25.9
26.95	16.1
18.72	8.8
10.93	4.78
6.27	1.89
55.14	41.1
66.09	49.6
30.35	18.4
31.78	19.8
19.55	10
8.74	3.59
4.42	1.26
96.4	87.6
79.39	60.9
43.82	27.6
37.61	22.7
20.26	10.2
8.44	2.13
6.97	1.85
94.04	82.4
77.17	69.4
52.98	34.8
39.9	24.5
29.77	17.3
8.89	2.86
7.38	2.04
92.6		76.1
75		38.4
55.7		20
36.71		9.61
46.3		14.5
20.46		4.05
27.12		6.43
96.62		82.7
73.7		35.5
59.8		24.4
36.15		8.35
46.4		13.7
20.66		3.65
26.94		5.93

## Sheet: Fig. 2C
	WF10 dPAX	MaMN99 dPAX
71.48	95.23
64.03	95.23
39.27	90.47
26.95	90.47
18.72	85.71
10.93	71.43
6.27	71.43
80.4		90
53.7		80.95
43.2		85.71
22.2		38.01
23.38		52.38
15.11		52.38
18.12		42.86

## Sheet: Fig. 3C
	WF10 PA K26E	MaMn PA E26K
79.52	71.1
80.7	56.1
75.6	44.6
74.6	40.2
71.7	31.1
55.1	20.7
51.2	15.1
91.45	79.7
84.79	62
74.3	41.5
70.4	34.4
69.1	29.8
52.3	16.8
46.5	12.2
77.08	64.8
53.8	29.7
16.12	5.63
4.21	0.88
3	0.47
2.1	0.33
0.683	0.053
81.13	69.9
49.66	25.4
11.63	3.53
4.3	0.83
2.1	0.24
1.57	0.24
0.676	0.056
88.95		84.2
84.67		77.2
69.49		57.1
50.19		36.7
34.88		22.4
29.3		17.3
20.36		11.2
90.22		86
52.35		42.1
67.37		54.4
45.75		32.6
32.45		20.8
25.39		14.8
19.32		10.4
81.48	63.6
54.4	23.2
29.22	7.64
20.57	4.72
15.12	2.67
9.75	1.39
8.39	1.06
88.62	69.1
57.2	24.4
28.7	6.98
23.58	5.28
19.31	3.8
12.69	1.75
8.61	0.89
75.8		60.1
84.9		59.8
69.1		38
71.2		42.8
63.7		36.4
42.56		21.2
16.35		5.93
87.08		66.7
84.5		60.3
71.8		38.8
63.3		36.4
55.6		29.7
45.9		24.1
18.1		6.06
69.37	47.2
52.2	24.1
29.39	9.42
21	5.62
17.35	4.38
11.07	2.32
7.83	1.39
75.5	52.1
38.4	22.2
29.1	8.91
18.49	4.8
16.7	4.11
10.45	2
5.03	0.69
90.97		81.7
75.07		60.3
68.02		51
46.41		28.7
43.03		24.5
32.02		16.9
12.07		4.69
87.86		78
59.88		42.4
68.67		49.3
45.03		27.3
40.34		22.3
28.81		14.3
13.71		5.37

## Sheet: Fig. 3D
	MaMn99 E26K	WF10 K26E	WF10 PA	MaMn99 PA
80.32			95.2381
56.64			95
41.13			95.2381
27.06			95.2381
24.08			95.2381
15.23			90
8.57			80.9524
89.49			100
70.41			100
54.16			85
28.91			95
29.06			80.952
93.25				100
87.5				100
64.2				95.2
52.8				66.67
30.17				57.1429
18.11				57.1429
6.83				47.6191
86.37				100
81.83				80.9524
70.2				95.2381
50.9				76.1905
23.2				66.6667
13.25				52.3809
5.01				42.8571
68.02	100
46.41	90.5
43.03	90.5
32.02	95
75.5		95.2
38.4		90.5
29.1		85
18.49		71.4
16.7		76.19
10.45		76.91
5.03		61.9
87.86	90.47
59.88	95
68.67	95.23
45.03	95.23
13.71	76.19
75.5		85.714
38.4		80
29.1		90
18.49		70
16.7		71.42
10.45		71.42
5.03		40

## Sheet: Fig. 5A,B,C
		MN99-PA-X					MN99-PA-X-E26K					WF10 PA-X					WF10-PA-X-K26E
250	250	51.5	51	34	36.5	27	362	422	344.5	310	233.5	637	639.5	694	1011.5	827	40	41	35.5	34.5	40.5
50	50	171	183.5	138.5	126	139	1013.5	680	963.5	735.5	725	2643.5	1834	1421	2731	2709.5	225	183	203.5	156.5	181
10	10	964	567.5	363.5	826.5	380.25	3987	2192.5	1863.5	1781	2036.5	2423	3304	4922	9271.5	8279.5	742.5	528	670.5	959.5	1061.5
2	2	1363.5	831	1341	2675	2522.5	4968.5	2695.5	5439.5	7350	7312.5	12524.5	8030.5	9367.5	13832	13843	1912	1947.5	2356	4003	4256
0.4	0.4	8588.5	4640	4086.5	6023.5	5925.5	14264.5	7848.5	5666.5	11414	10493	12161	10243	12587.5	25712	22631.5	6827.5	4828.5	5131.5	14538.5	13603.5
Log transformed
		MN99-PA-X					MN99-PA-X-E26K					WF10 PA-X					WF10-PA-X-K26E
250	250	1.71181	1.70757	1.53148	1.56229	1.43136	2.55871	2.62531	2.53719	2.49136	2.36829	2.80414	2.80584	2.84136	3.00497	2.91751	1.60206	1.61278	1.55023	1.53782	1.60746
50	50	2.233	2.26364	2.14145	2.10037	2.14302	3.00582	2.83251	2.98385	2.86658	2.86034	3.42218	3.2634	3.15259	3.43632	3.43289	2.35218	2.26245	2.30856	2.19451	2.25768
10	10	2.98408	2.75397	2.5605	2.91724	2.58007	3.60065	3.34094	3.27033	3.25066	3.30888	3.38435	3.51904	3.69214	3.96715	3.918	2.8707	2.72263	2.8264	2.98204	3.02592
2	2	3.13465	2.9196	3.12743	3.42732	3.40183	3.69623	3.43064	3.73556	3.86629	3.86407	4.09776	3.90474	3.97162	4.14088	4.14123	3.28149	3.28948	3.37217	3.60239	3.629
0.4	0.4	3.93392	3.66652	3.61135	3.77985	3.77272	4.15426	3.89479	3.75332	4.05744	4.0209	4.08497	4.01043	4.09994	4.41014	4.35471	3.83426	3.68381	3.71024	4.16252	4.13365

## Sheet: Fig. 5F,G,H,I
Low mRNA
hpi	MN99			MN99-PA-E26K
0	0.0776557	0.0449632	-0.157936	-0.0268777	-0.0256226	0.0481712
2	-0.0609252	-0.221671	0.0275862	-0.117395	0.141616	0.167169
8	2.35916	2.49604	2.3723	0.849085	1.01263	0.876257
12	2.56026	2.64051	2.49884	1.43742	1.4239	1.22069
Low vRNA
hpi	MN99			MN99-PA-E26K
0	-0.211676	0.15772	-0.0232335	-0.153887	-0.198149	0.221338
2	0.300148	-0.0623745	0.211927	0.113022	0.285537	-0.212785
8	3.91837	3.9507	3.78578	1.67402	1.92894	2.14629
12	4.49806	4.66975	4.46172	2.93344	3.02787	2.35184
High mRNA
hpi	MN99			MN99-PA-E26K
0	-0.0203055	-0.106349	0.101362	-0.138947	-0.3714	0.266843
2	3.98946	3.91245	3.36633	2.63422	2.66065	2.71943
8	4.20616	4.39634	4.36593	4.74019	4.4898	4.28357
12	4.00864	3.84289	3.93227	4.49332	4.45745	4.67525
High vRNA
hpi	MN99			MN99-PA-E26K
0	-0.0829901	0.0720354	-0.00282062	0.0162883	-0.0736331	0.0483388
2	0.245094	-0.107364	-0.100345	-0.589845	-0.487682	-0.48665
8	1.53843	1.62038	1.70681	1.66908	1.50801	1.32404
12	1.80763	1.79368	1.89466	2.13001	1.89385	1.94397

## Sheet: Fig. 6A
HA+	BXA-	BXA+	MaMn99
88.61			78.2
67.4			36
54.8			24.1
32.26			9.06
11.84			2.44
10.37			1.9
2.76			0.19
86.83			70.5
64.5			32.3
52.3			24.1
30.08			9.1
14.68			3.22
12.64			2.64
4.49			0.67
67.72		59.5
24.51		19.5
14.09		11
4.25		2.96
8.53		6.11
5.24		3.84
5		3.62
21.92		17.7
62.72		55.4
32.39		26
17.1		13.6
8.18		6.25
8.22		5.81
7.62		5.26
7.44		5.11
22.41		17.5
76.8	50.8
66.8	35.2
57.6	23.8
43.8	14.6
38.3	11.3
21.73	4.3
75.2	49.4
68.8	37.5
48.5	19
42.4	14.5
37.7	11
24.02	5.33
16.43		8.22
10.59		4.5
8.7		4.16
4.27		1.78
3.76		0.84
6.11		1.37
4.34		1.29
0.92		0.51
26.26		14.8
13.05		5.01
11.31		2.86
7.12		1.42
6.74		0.83
5.98		1.01
7.97		0.91
6.76		0.46
57.6	29
51.8	21.6
34.37	8.07
31.57	6.27
22.4	3.51
18.5	2.15
55.7	27.2
42.4	14.2
30.11	6.81
21.21	3.08
18.78	2.18
14.86	1.1

[truncated: 3 more sheets: Fig. 6B, Supp Fig 2, Table 1]
